# Supplementary material for: CO2 Adsorption on Modified Mesoporous Silicas: The Role of the Adsorption Sites
Source: Nanomaterials (Basel). 2021 Oct 25;11(11):2831. doi: 10.3390/nano11112831 (PMC8621056; doi:10.3390/nano11112831)
Supplement: Supplementary file 1 [file nanomaterials-11-02831-s001.zip]

Archive with 1 entries (1 files):
- nanomaterials-1411455-SI-conversion-done.pdf
